# Supplementary material for: Blackberry-Loaded AgNPs Attenuate Hepatic Ischemia/Reperfusion Injury via PI3K/Akt/mTOR Pathway
Source: Metabolites. 2023 Mar 13;13(3):419. doi: 10.3390/metabo13030419 (PMC10051224; doi:10.3390/metabo13030419)
Supplement: Supplementary file 1 [file metabolites-13-00419-s001.zip]

Archive with 1 entries (1 files):
- metabolites-2252411-supplementary.pdf
